# Supplementary material for: Investigation of Cross-Contamination and Misidentification of 278 Widely Used Tumor Cell Lines
Source: PLoS One. 2017 Jan 20;12(1):e0170384. doi: 10.1371/journal.pone.0170384 (PMC5249119; doi:10.1371/journal.pone.0170384)
Supplement: S1 Table — (XLSX) [file pone.0170384.s002.xlsx]

## Sheet: Sheet1
S1 Table. Primer sequences for SNP genotyping assay
rs5742909		forward 5’-AATTGGACTGGATGGTTAAGGAT
		reverse 5’ TGTATTACACATGTGCACACAC
rs231775		forward 5’-TTCAAACACATTTCAAGCTTC
		reverse 5’- TATAAATCACTGCCTTTGACTGC
rs1805010		forward 5’-DGGAAGCTGGAAGAGTCTGATG
		reverse 5’- TGGGCTGAAGGGGGCTTGGTG
rs1554606		forward 5’-AGGCAGTTTATTCTTGGACAG
		reverse 5’- CCCTTGATGTTCTGTCTGCAC
rs2234767		forward 5’- GAATGCCCATATACCATCCTC
		reverse 5’-TGTTCATCCTTCAGGCTTCCT
rs1800682		forward 5’-GAGCCTTGGCTAATTGCTGGA
		reverse 5’- AAAGAAAATTGGCCAGGAAAT
rs1800896		forward 5’- AACTGGCTCCCCTTACCTTCT
		reverse 5’-TTGGTTTCCTCACCCTACTGT
rs1800872		forward 5’-GTTGGGGTGGGGGACAGCTGA
		reverse 5’-AGCTGTGGGTTCTCATTCGCG
rs1801275		forward 5’- TCTCTGAGCCAACCACTGTGC
		reverse 5’-CAGGGCAGCCAGGAATGAGGT
rs1805015		forward 5’-GCCAGCCCGACCCAGAGTCCA
		reverse 5’- CCACCGCATGTACAAACTCCT
rs5743836		forward 5’- GAGTGCCAGATCTGGGGTGG
		reverse 5’-CCTGCCACCCGCTGTTCCCC
rs3775291		forward 5’-GCCCAATTTCATTAAGGCCC
		reverse 5’- GATAAACCTGAAATACTTAAG
rs3761623		forward 5’- TTGCTGCCTTATGAATTGTC
		reverse 5’- TCCATGCTGACACAGATCTT
rs3788935		forward 5’- CAGATGGAGCTTCTTCCTCTC
		reverse 5’- ACAAACAAACAAACAAACAA
rs352139		forward 5’-TGGGGGATGGGAATGGGGCT
		reverse 5’-GTGGGGCTGGAGCTCACAGG
rs352140		forward 5’-TGAAGTTGTGGCCCACGCCC
		reverse 5’- CCCTCAACTTCACCTTGGATC
rs8177374		forward 5’- GGTGCTGCTCATCACGCCGG
		reverse 5’-CCCGTTCCCCTTCTCCCTCCT
rs9344		forward 5’-CATGGTGGCAGCGGGGAGCGT
		reverse 5’- GCCCCAGCCCCAACCTTGTCA
rs5743305		forward 5’- TCACGTACTCAGGACATCTGT
		reverse 5’- CATAAAACAACTGGACGGCTG
rs1800797		forward 5’- CTCTAAGTGGGCTGAAGCAGG
		reverse 5’– TTTTTTTCAGTGACCAGATTA
rs7208422		forward 5’-AGGAGGGCCGTCGCTTCCAG
		reverse 5-GCCCGCCTGCCTTGGCCGTGA
rs1042522		forward 5’-ATTTGATGCTGTCCCCGGACG
		reverse 5’-CAAAAGAAATGCAGGGGGATA
rs1041981		forward 5’- GCTGGGGTGGCTCAGCCAAAC
		reverse 5’- GCAGGGGGAGGCATAGGAGTG
rs1801270		forward 5’-GAGGTGACACAGCAAAGCCCG
		reverse 5’-CTCGCCGGGGCCCCGTGGGAA
