# Supplementary material for: Investigation of Cross-Contamination and Misidentification of 278 Widely Used Tumor Cell Lines
Source: PLoS One. 2017 Jan 20;12(1):e0170384. doi: 10.1371/journal.pone.0170384 (PMC5249119; doi:10.1371/journal.pone.0170384)
Supplement: S4 Table — (XLSX) [file pone.0170384.s005.xlsx]

## Sheet: Sheet1
S4 Table. The gene-specific primer sets for 10 species
β-globin	for Human
Forward	5’-CAAGACAGGTTTAAGGAGACCA-3’
Reverse	5’-GCAGAATCCAGATGCTCAAGG-3’
β-globin	for	Syrian	hamster
Forward	5’- AGGTGATCCACTCCTTCGCT -3’
Reverse	5’- TGTTCTCTAGGGAACAAGTGACTT -3’
COI	for	African green monkey
Forward	5’- CCTCTTTCCTGCTGCTAATG -3
Reverse	5’- CCTCTTTCCTGCTGCTAATG -3
COI	for	Rabbit
Forward	5’- CGGGAACTGGCTTGTCCCCCTG -3’
Reverse	5’- TTTGATACTGGGATATGGCG -3’
COI	for	Dog
Forward	5’- GAACTAGGTCAGCCCGGTACTT-3’
Reverse	5’- CGGAGCACCAATTATTAACGGC-3’
COI	for	Mouse
Forward	5’-ATTACAGCCGTACTGCTCCTAT-3’
Reverse	5’-CCCAAAGAATCAGAACAGATGC-3’
cytochrome	b	for	Chinese	hamster
Forward	5’- GTGACCCATATCTGCCGAGAT-3’
Reverse	5’-CATTCTACTAGGGTGGTGCCC-3’
Calpastatin gene		for	Pig
Forward	5’-ACTGCCAGCAGCCTAAATGTAT
Reverse	5’-TCCCTAACTTGCCAGTCTTAGC
BT225	for	Bovine
Forward	5’-TCACTGGCTTACAACTAGGG
Reverse	5’-TGGAGATGAGTTTGACTAAG
D4Rhw 5	for	Rat
Forward	5’-AGACACTCTGACGACTGTCAACA
Reverse	5’-CATGGTAGAGAAAATCTGTTCCG
